# Supplementary material for: Effects of Water and Fertilizer Management Practices on Methane Emissions from Paddy Soils: Synthesis and Perspective
Source: Int J Environ Res Public Health. 2022 Jun 15;19(12):7324. doi: 10.3390/ijerph19127324 (PMC9223590; doi:10.3390/ijerph19127324)
Supplement: Supplementary file 1 [file ijerph-19-07324-s001.zip]

Archive with 1 entries (1 files):
- ijerph-1656743-supplementary.pdf
